# Supplementary material for: Isolation and Characterization of Integrin α9 Positive Extracellular Vesicles Derived from Human Corneoscleral Rings
Source: Life (Basel). 2025 Nov 20;15(11):1780. doi: 10.3390/life15111780 (PMC12654178; doi:10.3390/life15111780)
Supplement: Supplementary file 1 [file life-15-01780-s001.zip]

Archive with 1 entries (1 files):
- life-3947889-supplementary.pdf
